# Supplementary material for: When DNA Tells the Tale: High-Resolution Melting as a Forensic Tool for Mediterranean Cetacean Identification
Source: Int J Mol Sci. 2025 Aug 4;26(15):7517. doi: 10.3390/ijms26157517 (PMC12347690; doi:10.3390/ijms26157517)
Supplement: Supplementary file 1 [file ijms-26-07517-s001.zip]

Archive with 1 entries (1 files):
- ijms-3787904-supplementary.pdf
